# Supplementary material for: Association of Gastric Antrum Echodensity and Acute Gastrointestinal Injury in Critically Ill Patients
Source: Nutrients. 2022 Jan 27;14(3):566. doi: 10.3390/nu14030566 (PMC8838069; doi:10.3390/nu14030566)
Supplement: Supplementary file 1 [file nutrients-14-00566-s001.zip]

Archive with 1 entries (1 files):
- nutrients-1565952-supplementary.pdf
